# Supplementary material for: APIR: Aggregating Universal Proteomics Database Search Algorithms for Peptide Identification with FDR Control
Source: Genomics Proteomics Bioinformatics. 2024 Jun 3;22(2):qzae042. doi: 10.1093/gpbjnl/qzae042 (PMC12536914; doi:10.1093/gpbjnl/qzae042)
Supplement: qzae042_Supplementary_Data [file qzae042_supplementary_data.zip]

Archive with 23 entries (23 files):
- Figure S4 E.pdf
- Figure S5 E.pdf
- Figure S6 E.pdf
- Figure S7 E.pdf
- Figure S8 E.pdf
- Figure S9 E.pdf
- Figure S10 E.pdf
- Figure S11 E.pdf
- Figure S12 E.pdf
- Figure S13 E.pdf
- Figure S14 E.pdf
- Figure S15 E.pdf
- File S1.docx
- File S2.pdf
- Supplementary material captions.docx
- Table S1_new.docx
- Table S2-done.xlsx
- Table S3-done.xlsx
- Table S4-done.xlsx
- Table S5-done.xlsx
- Figure S1 E.pdf
- Figure S2 E.pdf
- Figure S3 E.pdf
