# Supplementary material for: APIR: Aggregating Universal Proteomics Database Search Algorithms for Peptide Identification with FDR Control
Source: Genomics Proteomics Bioinformatics. 2024 Jun 3;22(2):qzae042. doi: 10.1093/gpbjnl/qzae042 (PMC12536914; doi:10.1093/gpbjnl/qzae042)
Supplement: qzae042_Supplementary_Data [file qzae042_supplementary_data.zip › Table S2-done.xlsx]

## Sheet: Sheet1
Table S2 Evaluation of tandem MS spectra rescued by APIR on phospho AML-C1 and phospho AML-C2
Dataset	Protein	Accession	Target FDR	Peptide sequence	Identified by	Notes
Boston AML1	TIF1alpha	O15164	0.01	LKpSIEER	MaxQuant	See Supplementary PPT
Boston AML1	PIB5PA	Q15735	0.01	SPGLARFPGLALR	MaxQuant	See Supplementary PPT, several unexplained ions, chimeric?
Boston AML1	HOXB5	P09067	0.01	IEIAHALCLSER	Byonic; Mascot	See Supplementary PPT, only 4 matching ions ('accurate mass ID')
Boston AML1	SUMO2	P61956	0.01	VAGQDGpSVVQFK	Byonic; MS-GF+	See Supplementary PPT
Boston AML1	JUND	P17535	0.01	LApSPELER	Mascot; MS-GF+	See Supplementary PPT
Boston AML1	GPC2	Q8N158	0.01	GFWARLSLTVCGDSR	MaxQuant	See Supplementary PPT, only 2 matching ions ('accurate mass ID')
Boston AML1	DNAJC21	Q5F1R6	0.05	APSSSSLNSATSSQSKK	MaxQuant	Based on accurate mass alone
Boston AML1	ZFP36L2	P47974	0.05	RLPIFSRLSISDD	SEQUEST	See Supplementary PPT, 3 matching ions, many unexplained ions, chimeric?
Boston AML2	MPO	P05164	0.01	TITGMCNNRR	MaxQuant	See Supplementary PPT, only 2 matching ions ('accurate mass ID')
Boston AML2	JUND	P17535	0.01	LApSPELER	SEQUEST; MS-GF+	See Supplementary PPT
Note: MS, mass spectrometry.
