# Supplementary material for: APIR: Aggregating Universal Proteomics Database Search Algorithms for Peptide Identification with FDR Control
Source: Genomics Proteomics Bioinformatics. 2024 Jun 3;22(2):qzae042. doi: 10.1093/gpbjnl/qzae042 (PMC12536914; doi:10.1093/gpbjnl/qzae042)
Supplement: qzae042_Supplementary_Data [file qzae042_supplementary_data.zip › Table S3-done.xlsx]

## Sheet: TIF1alpha_O15164
Table S3 A list of PSMs with peptides from additional proteins identified by APIR on phospho AML-C1
Table S3A A list of PSMs with peptides from TIF1alpha found by individual database search algorithms on Phospho AML-C1
Sequence	Protein	Spectrum file	Scan number	q-value or PEP	Search engine
LKSIEER	O15164	2016-03-03-CD34-TMT-pST-Set1-3D-40-300.raw	25679	0.000417761	Byonic
LKSIEER	O15164	2016-03-03-CD34-TMT-pST-Set1-3D-40-300.raw	25521	0.000487154	Byonic
LKSIEER	O15164	2016-03-03-CD34-TMT-pST-Set1-3D-40-300.raw	25521	0.002864	SEQUEST
LKSIEER	O15164	2016-03-03-CD34-TMT-pST-Set1-3D-40-300.raw	25613	0.006086	Mascot
LKSIEER	O15164	2016-03-03-CD34-TMT-pST-Set1-3D-40-300.raw	25521	0.008181	Mascot
LKSIEER	O15164	2016-03-03-CD34-TMT-pST-Set1-3D-40-300.raw	25764	0.01029	Mascot
LKSIEER	O15164	2016-03-03-CD34-TMT-pST-Set1-3D-40-300.raw	25613	0.0143624	Byonic
LKSIEER	O15164	2016-03-03-CD34-TMT-pST-Set1-3D-40-300	25679	0.015297	MaxQuant
LKSIEER	O15164	2016-03-03-CD34-TMT-pST-Set1-3D-40-300.raw	25764	0.01747	SEQUEST
RLKSIEER	O15164	2016-03-03-CD34-TMT-pST-Set1-3D-30-300.raw	24937	0.0223904	Byonic
LKSIEER	O15164	2016-03-03-CD34-TMT-pST-Set1-3D-40-300.raw	25679	0.02539	Mascot
LKSIEER	O15164	2016-03-03-CD34-TMT-pST-Set1-3D-40-300.raw	25764	0.0351548	Byonic
LKSIEER	O15164	2016-03-03-CD34-TMT-pST-Set1-3D-40-300.raw	25679	0.03875	SEQUEST
LKSIEER	O15164	2016-03-03-CD34-TMT-pST-Set1-3D-40-300.raw	25613	0.0513	SEQUEST
LKSIEER	O15164	2016-03-03-CD34-TMT-pST-Set1-3D-40-300.raw	25456	0.0599879	Byonic
LKSIEER	O15164	2016-03-03-CD34-TMT-pST-Set1-3D-900-Ac.raw	29151	0.0600024	Byonic
RLKSIEER	O15164	2016-03-03-CD34-TMT-pST-Set1-3D-30-300.raw	24937	0.06548	SEQUEST
LKSIEER	O15164	2016-03-03-CD34-TMT-pST-Set1-3D-900-Ac.raw	29034	0.0701135	Byonic
LNLLDTCAVCHQNIQSRAPK	O15164	2016-03-03-CD34-TMT-pST-Set1-3D-22p5-230.raw	25301	0.2708	SEQUEST
LYCETCDKLTCRDCQLLEHK	O15164	2016-03-03-CD34-TMT-pST-Set1-3D-17p5-230.raw	26893	0.4659	SEQUEST
SEWLDPSQK	O15164	2016-03-03-CD34-TMT-pST-Set1-3D-900-Ac.raw	20661	0.4739	SEQUEST
RLQEDYSMYSK	O15164	2016-03-03-CD34-TMT-pST-Set1-3D-900-Ac.mzML	24710	0.554115	MS-GF+
LITYRLR	O15164	2016-03-03-CD34-TMT-pST-Set1-3D-17p5-675.raw	24966	0.6391	SEQUEST
KRLQEDYSMYSK	O15164	2016-03-03-CD34-TMT-pST-Set1-3D-25-230.mzML	48008	0.64742	MS-GF+
WAVSSGSSTALLYSKR	O15164	2016-03-03-CD34-TMT-pST-Set1-3D-25-230.mzML	34880	0.69314	MS-GF+
WAVSSGSSTALLYSKR	O15164	2016-03-03-CD34-TMT-pST-Set1-3D-15-230.mzML	60877	0.808847	MS-GF+
QENSGPPENYDFPVVIVKQESDEESRPQNANYPR	O15164	2016-03-03-CD34-TMT-pST-Set1-3D-15-675.mzML	40049	0.868458	MS-GF+
Note: PSM, peptide-spectrum matches; PEP, posterior error probability. Highlighted PSMs are likely true PSMs with small q-values or PEPs.

## Sheet: PIB5PA_Q15735
Table S3B A list of PSMs with peptides from PIB5PA found by individual database search algorithms on Phospho AML-C1
Sequence	Protein	Spectrum file	Scan number	q-value or PEP	Search engine
SPGLARFPGLALR	Q15735	2016-03-03-CD34-TMT-pST-Set1-3D-30-300	24998	0.019915	MaxQuant
VGFRHCKDYVAYVWAK	Q15735	2016-03-03-CD34-TMT-pST-Set1-3D-900-Ac.mzML	16507	0.025593	MS-GF+
SPGLARFPGLALR	Q15735	2016-03-03-CD34-TMT-pST-Set1-3D-30-300	24437	0.073193	MaxQuant
VAPDRSSNGSSR	Q15735	2016-03-03-CD34-TMT-pST-Set1-3D-25-230.raw	46917	0.2242	SEQUEST
AGLGSLPMPQGVAQTGAPSK	Q15735	2016-03-03-CD34-TMT-pST-Set1-3D-20-230.raw	28058	0.4241	SEQUEST
VGFRHCKDYVAYVWAK	Q15735	2016-03-03-CD34-TMT-pST-Set1-3D-900-Ac.mzML	16229	0.492179	MS-GF+
YRMETVFARSSWDWIGLYR	Q15735	2016-03-03-CD34-TMT-pST-Set1-3D-17p5-230.raw	35411	0.5166	SEQUEST
LALASPRPILAPLCTPEGQK	Q15735	2016-03-03-CD34-TMT-pST-Set1-3D-15-230.raw	65243	0.6425	SEQUEST
YDTSAKK	Q15735	2016-03-03-CD34-TMT-pST-Set1-3D-30-300.mzML	25267	0.652174	MS-GF+
AAMSASSEGPR	Q15735	2016-03-03-CD34-TMT-pST-Set1-3D-15-230.mzML	22262	0.721785	MS-GF+
Note: PSM, peptide-spectrum matches; PEP, posterior error probability. Highlighted PSMs are likely true PSMs with small q-values or PEPs.

## Sheet: HOXB5_P09067
Table S3C A list of PSMs with peptides from HOXB5 found by individual database search algorithms on Phospho AML-C1
Sequence	Protein	Spectrum file	Scan number	q-value or PEP	Search engine
IEIAHALCLSER	P09067; P20719	2016-03-03-CD34-TMT-pST-Set1-3D-25-230.raw	29964	0.003183	Mascot
IEIAHALCLSER	P09067; P20719	2016-03-03-CD34-TMT-pST-Set1-3D-25-230.raw	29964	0.133632	Byonic
YQTLELEK	P17509; P17482; P31268; P09067; P31267; P09630; P17481; P09629; P20719; Q00444; P28356; P31273; P31274	2016-03-03-CD34-TMT-pST-Set1-3D-15-230.raw	65219	0.6391	SEQUEST
Note: PSM, peptide-spectrum matches; PEP, posterior error probability. Highlighted PSMs are likely true PSMs with small q-values or PEPs.

## Sheet: SUMO2_P61956
Table S3D A list of PSMs with peptides from SUMO2 found by individual database search algorithms on Phospho AML-C1
Sequence	Protein	Spectrum file	Scan number	q-value or PEP	Search engine
VAGQDGSVVQFK	Q6EEV6; P55854; P61956	2016-03-03-CD34-TMT-pST-Set1-3D-30-300.raw	37871	0.00138671	Byonic
VAGQDGSVVQFK	Q6EEV6; P55854; P61956	2016-03-03-CD34-TMT-pST-Set1-3D-30-300.raw	37871	0.001011	Mascot
VAGQDGSVVQFK	Q6EEV6; P55854; P61956	2016-03-03-CD34-TMT-pST-Set1-3D-30-300.raw	37871	6.949e-05	SEQUEST
MADEKPK	P61956	2016-03-03-CD34-TMT-pST-Set1-3D-25-230.raw	31414	0.3217	SEQUEST
VAGQDGSVVQFK	P61956	2016-03-03-CD34-TMT-pST-Set1-3D-30-300.mzML	37871	0.384761	MS-GF+
Note: PSM, peptide-spectrum matches; PEP, posterior error probability. Highlighted PSMs are likely true PSMs with small q-values or PEPs.

## Sheet: JUND_P17535
Table S3E A list of PSMs with peptides from JUND found by individual database search algorithms on Phospho AML-C1
Sequence	Protein	Spectrum file	Scan number	q-value or PEP	Search engine
LASPELER	P05412; P17535	2016-03-03-CD34-TMT-pST-Set1-3D-17p5-230.raw	33617	6.949e-05	SEQUEST
LASPELER	P05412; P17535	2016-03-03-CD34-TMT-pST-Set1-3D-17p5-675.raw	30688	6.949e-05	SEQUEST
LASPELER	P05412; P17535	2016-03-03-CD34-TMT-pST-Set1-3D-15-675.raw	35683	6.949e-05	SEQUEST
LASPELER	P05412; P17535	2016-03-03-CD34-TMT-pST-Set1-3D-17p5-230.raw	33762	0.0001323	SEQUEST
LASPELER	P05412; P17535	2016-03-03-CD34-TMT-pST-Set1-3D-15-675.raw	35816	0.000256	SEQUEST
LASPELER	P05412; P17535	2016-03-03-CD34-TMT-pST-Set1-3D-15-675.raw	35259	0.000535	Mascot
LASPELER	P05412; P17535	2016-03-03-CD34-TMT-pST-Set1-3D-15-675.raw	35400	0.0006184	Mascot
LASPELER	P05412; P17535	2016-03-03-CD34-TMT-pST-Set1-3D-15-675.raw	36324	0.0006371	SEQUEST
LASPELER	P05412; P17535	2016-03-03-CD34-TMT-pST-Set1-3D-15-675.raw	35400	0.0006371	SEQUEST
LASPELER	P05412; P17535	2016-03-03-CD34-TMT-pST-Set1-3D-15-675.raw	35543	0.0007551	SEQUEST
LASPELER	P05412; P17535	2016-03-03-CD34-TMT-pST-Set1-3D-17p5-675.raw	30688	0.0009653	Mascot
LASPELER	P05412; P17535	2016-03-03-CD34-TMT-pST-Set1-3D-15-675.raw	35683	0.00119	Mascot
LASPELER	P05412; P17535	2016-03-03-CD34-TMT-pST-Set1-3D-17p5-230.raw	33617	0.001608	Mascot
LASPELER	P05412; P17535	2016-03-03-CD34-TMT-pST-Set1-3D-17p5-230.raw	33762	0.002672	Mascot
LASPELER	P05412; P17535	2016-03-03-CD34-TMT-pST-Set1-3D-15-675.raw	36324	0.002712	Mascot
LASPELER	P05412; P17535	2016-03-03-CD34-TMT-pST-Set1-3D-17p5-675.raw	30552	0.003039	SEQUEST
LASPELER	P05412; P17535	2016-03-03-CD34-TMT-pST-Set1-3D-15-675.raw	36484	0.003185	SEQUEST
LASPELER	P05412; P17535	2016-03-03-CD34-TMT-pST-Set1-3D-15-675.raw	35543	0.003445	Mascot
LASPELER	P05412; P17535	2016-03-03-CD34-TMT-pST-Set1-3D-15-675.raw	35259	0.003669	SEQUEST
LASPELER	P05412; P17535	2016-03-03-CD34-TMT-pST-Set1-3D-15-675.raw	35816	0.004004	Mascot
LASPELER	P05412; P17535	2016-03-03-CD34-TMT-pST-Set1-3D-20-230.raw	33350	0.01157	SEQUEST
LASPELER	P05412; P17535	2016-03-03-CD34-TMT-pST-Set1-3D-15-675.raw	35956	0.03984	SEQUEST
LASPELER	P05412; P17535	2016-03-03-CD34-TMT-pST-Set1-3D-15-675.raw	35956	0.04982	Mascot
PAAAPPPTPLR	P17535	2016-03-03-CD34-TMT-pST-Set1-3D-20-230.raw	15431	0.104161	Byonic
PAAAPPPTPLR	P17535	2016-03-03-CD34-TMT-pST-Set1-3D-20-230.raw	15285	0.132679	Byonic
PAAAPPPTPLR	P17535	2016-03-03-CD34-TMT-pST-Set1-3D-20-230.raw	15744	0.177055	Byonic
LASPELER	P17535	2016-03-03-CD34-TMT-pST-Set1-3D-17p5-230.mzML	33617	0.222781	MS-GF+
SQNTELASTASLLR	P17535	2016-03-03-CD34-TMT-pST-Set1-3D-15-230.raw	65194	0.3336	Mascot
LFPGAPPTAAAGSMMKK	P17535	2016-03-03-CD34-TMT-pST-Set1-3D-20-230.raw	43435	0.6086	SEQUEST
ISRLEEK	P17535	2016-03-03-CD34-TMT-pST-Set1-3D-25-230.mzML	26776	0.727097	MS-GF+
Note: PSM, peptide-spectrum matches; PEP, posterior error probability. Highlighted PSMs are likely true PSMs with small q-values or PEPs.

## Sheet: GPC2_Q8N158
Table S3F A list of PSMs with peptides from GPC2 found by individual database search algorithms on Phospho AML-C1
Sequence	Protein	Spectrum file	Scan number	q-value or PEP	Search engine
DFYGESGEGLDDTLADFWAQLLER	Q8N158	2016-03-03-CD34-TMT-pST-Set1-3D-30-300.raw	35555	0.3468	Mascot
VPVSEGCSQALMR	Q8N158	2016-03-03-CD34-TMT-pST-Set1-3D-20-230.raw	53717	0.557	SEQUEST
EEAGRLWSMVTEEERPTTAAGTNLHR	Q8N158	2016-03-03-CD34-TMT-pST-Set1-3D-22p5-230.raw	36752	0.643	SEQUEST
GFWARLSLTVCGDSR	Q8N158	2016-03-03-CD34-TMT-pST-Set1-3D-20-230	13365	0.10667	MaxQuant
GFWARLSLTVCGDSR	Q8N158	2016-03-03-CD34-TMT-pST-Set1-3D-20-675	11147	0.038791	MaxQuant
Note: PSM, peptide-spectrum matches; PEP, posterior error probability. Highlighted PSMs are likely true PSMs with small q-values or PEPs.

## Sheet: DNAJC21_Q5F1R6
Table S3G A list of PSMs with peptides from DNAJC21 found by individual database search algorithms on Phospho AML-C1
Sequence	Protein	Spectrum file	Scan number	q-value or PEP	Search engine
APSSSSLNSATSSQSK	Q5F1R6	2016-03-03-CD34-TMT-pST-Set1-3D-22p5-230.raw	26190	0.00952	SEQUEST
APSSSSLNSATSSQSKK	Q5F1R6	2016-03-03-CD34-TMT-pST-Set1-3D-30-300	17039	0.054662	MaxQuant
VPAEPQTMSVLISCTTCHSEFPSR	Q5F1R6	2016-03-03-CD34-TMT-pST-Set1-3D-15-675.mzML	40417	0.825177	MS-GF+
RDASEEELKKAYR	Q5F1R6	2016-03-03-CD34-TMT-pST-Set1-3D-900-Ac.mzML	41736	0.565056	MS-GF+
Note: PSM, peptide-spectrum matches; PEP, posterior error probability. Highlighted PSMs are likely true PSMs with small q-values or PEPs.

## Sheet: ZFP36L2_P47974
Table S3H A list of PSMs with peptides from ZFP36L2 found by individual database search algorithms on Phospho AML-C1
Sequence	Protein	Spectrum file	Scan number	q-value or PEP	Search engine
RLPIFSRLSISDD	Q07352; P47974	2016-03-03-CD34-TMT-pST-Set1-3D-40-300.raw	49925	0.001348	Mascot
RLPIFSRLSISDD	Q07352; P47974	2016-03-03-CD34-TMT-pST-Set1-3D-40-300.raw	49925	6.949e-05	SEQUEST
RLPIFSRLSISDD	Q07352; P47974	2016-03-03-CD34-TMT-pST-Set1-3D-40-300.raw	49773	0.2449	SEQUEST
LSDSPVFDAPPSPPDSLSDR	P47974	2016-03-03-CD34-TMT-pST-Set1-3D-15-230.raw	65225	0.4533	SEQUEST
SFSENGDRSQHLLHLQQQQK	P47974	2016-03-03-CD34-TMT-pST-Set1-3D-900-Ac.mzML	25937	0.438983	MS-GF+
MSTTLLSAFYDVDFLCK	P47974	2016-03-03-CD34-TMT-pST-Set1-3D-900-Ac.mzML	26341	0.446052	MS-GF+
MSTTLLSAFYDVDFLCK	P47974	2016-03-03-CD34-TMT-pST-Set1-3D-900-Ac.mzML	26873	0.739101	MS-GF+
MSTTLLSAFYDVDFLCK	P47974	2016-03-03-CD34-TMT-pST-Set1-3D-900-Ac.mzML	27247	0.755749	MS-GF+
Note: PSM, peptide-spectrum matches; PEP, posterior error probability. Highlighted PSMs are likely true PSMs with small q-values or PEPs.
