# Supplementary material for: APIR: Aggregating Universal Proteomics Database Search Algorithms for Peptide Identification with FDR Control
Source: Genomics Proteomics Bioinformatics. 2024 Jun 3;22(2):qzae042. doi: 10.1093/gpbjnl/qzae042 (PMC12536914; doi:10.1093/gpbjnl/qzae042)
Supplement: qzae042_Supplementary_Data [file qzae042_supplementary_data.zip › Table S4-done.xlsx]

## Sheet: JUND_P17535
Table S4 A list of PSMs with peptides from additional proteins identified by APIR on phospho AML-C2
Table S4A A list of PSMs with peptides from JUND found by individual database search algorithms on Phospho AML-C2
Sequence	Protein	Spectrum file	Scan number	q-value or PEP	Search engine
LASPELER	P05412; P17535	2016-03-08-CD34-TMT-pST-Set1-3D-17p5-675.raw	37900	0.000124015	Byonic
LASPELER	P05412; P17535	2016-03-08-CD34-TMT-pST-Set1-3D-20-230.raw	37831	0.0001427	SEQUEST
LASPELER	P05412; P17535	2016-03-08-CD34-TMT-pST-Set1-3D-17p5-675.raw	38124	0.0002334	SEQUEST
LASPELER	P05412; P17535	2016-03-08-CD34-TMT-pST-Set1-3D-17p5-675.raw	37761	0.0003968	SEQUEST
LASPELER	P05412; P17535	2016-03-08-CD34-TMT-pST-Set1-3D-17p5-675.raw	37900	0.0008156	SEQUEST
LASPELER	P05412; P17535	2016-03-08-CD34-TMT-pST-Set1-3D-20-230.raw	37831	0.000859912	Byonic
LASPELER	P05412; P17535	2016-03-08-CD34-TMT-pST-Set1-3D-20-230.raw	37831	0.001071	Mascot
LASPELER	P05412; P17535	2016-03-08-CD34-TMT-pST-Set1-3D-17p5-675.raw	37900	0.001132	Mascot
LASPELER	P05412; P17535	2016-03-08-CD34-TMT-pST-Set1-3D-17p5-675.raw	38124	0.0011728	Byonic
LASPELER	P05412; P17535	2016-03-08-CD34-TMT-pST-Set1-3D-17p5-675.raw	38124	0.001728	Mascot
LASPELER	P05412; P17535	2016-03-08-CD34-TMT-pST-Set1-3D-17p5-675.raw	37761	0.002512	Mascot
LASPELER	P05412; P17535	2016-03-08-CD34-TMT-pST-Set1-3D-17p5-675.raw	37761	0.00342087	Byonic
LASPELER	P05412; P17535	2016-03-08-CD34-TMT-pST-Set1-3D-17p5-675.raw	38272	0.003983	SEQUEST
LASPELER	P05412; P17535	2016-03-08-CD34-TMT-pST-Set1-3D-20-230.raw	37985	0.005804	SEQUEST
LASPELER	P05412; P17535	2016-03-08-CD34-TMT-pST-Set1-3D-17p5-675.raw	38272	0.0105176	Byonic
LASPELER	P05412; P17535	2016-03-08-CD34-TMT-pST-Set1-3D-20-230.raw	37672	0.0204512	Byonic
LASPELER	P05412; P17535	2016-03-08-CD34-TMT-pST-Set1-3D-20-230.raw	37985	0.0459655	Byonic
LASPELER	P05412; P17535	2016-03-08-CD34-TMT-pST-Set1-3D-20-230.raw	37672	0.08626	Mascot
LASPELER	P17535	2016-03-08-CD34-TMT-pST-Set1-3D-17p5-675.mzML	38124	0.571663	MS-GF+
QKVLSHVNSGCQLLPQHQVPAY	P17535	2016-03-08-CD34-TMT-pST-Set1-3D-17p5-675.raw	69898	0.715	SEQUEST
Note: Highlighted PSMs are likely true PSMs with small q-values or PEPs.

## Sheet: MPO_P05164
Table S4B A list of PSMs with peptides from MPO found by individual database search algorithms on Phospho AML-C2
Sequence	Protein	Spectrum file	Scan number	q-value or PEP	Search engine
TITGMCNNRR	P05164	2016-03-08-CD34-TMT-pST-Set1-3D-30-300.raw	26403	0.005804	SEQUEST
TITGMCNNRR	P05164	2016-03-08-CD34-TMT-pST-Set1-3D-30-300	26565	0.037232	MaxQuant
TITGMCNNRR	P05164	2016-03-08-CD34-TMT-pST-Set1-3D-30-300.raw	26565	0.04246	SEQUEST
TITGMCNNRR	P05164	2016-03-08-CD34-TMT-pST-Set1-3D-30-300	26742	0.047591	MaxQuant
TITGMCNNRR	P05164	2016-03-08-CD34-TMT-pST-Set1-3D-30-300.raw	26572	0.07406	SEQUEST
TITGMCNNRR	P05164	2016-03-08-CD34-TMT-pST-Set1-3D-30-300.raw	26565	0.0754426	Byonic
QPVAATR	P05164; P11678	2016-03-08-CD34-TMT-pST-Set1-3D-22p5-230.raw	32299	0.1434	Mascot
AVSNEIVRFPTDQLTPDQER	P05164	2016-03-08-CD34-TMT-pST-Set1-3D-40-300.raw	19325	0.1956	Mascot
SGSASPMELLSYFKQPVAATR	P05164	2016-03-08-CD34-TMT-pST-Set1-3D-17p5-675.raw	69002	0.355	Mascot
LDNRYQPMEPNPR	P05164	2016-03-08-CD34-TMT-pST-Set1-3D-30-300.raw	24640	0.6588	SEQUEST
Note: Highlighted PSMs are likely true PSMs with small q-values or PEPs.
