# Supplementary material for: APIR: Aggregating Universal Proteomics Database Search Algorithms for Peptide Identification with FDR Control
Source: Genomics Proteomics Bioinformatics. 2024 Jun 3;22(2):qzae042. doi: 10.1093/gpbjnl/qzae042 (PMC12536914; doi:10.1093/gpbjnl/qzae042)
Supplement: qzae042_Supplementary_Data [file qzae042_supplementary_data.zip › Table S5-done.xlsx]

## Sheet: JUND_P17535
Table S5 A list of PSMs with peptides from additional proteins identified by APIR on TNBC
Table S5A A list of PSMs with peptides from JUND found by individual database search algorithms on TNBC
Sequence	Protein	Spectrum file	Scan number	q-value or PEP	Search engine
LASPELER	P05412; P17535	Genistein_TiO2_1.raw	3080	0.0009335	Mascot
LASPELER	P05412; P17535	Genistein_TiO2_7.raw	7565	0.001812	SEQUEST
LASPELER	P05412; P17535	Genistein_TiO2_1.raw	3080	0.001812	SEQUEST
LASPELER	P05412; P17535	Genistein_TiO2_7.raw	7565	0.003318	Mascot
LASPELER	P05412; P17535	Genistein_TiO2_7.raw	7527	0.003965	SEQUEST
LASPELER	P05412; P17535	Genistein_TiO2_7.raw	7527	0.007577	Mascot
LASPELER	P17535	Genistein_TiO2_7.mzML	7565	0.0753247	MS-GF+
LASPELER	P17535	Genistein_TiO2_7.mzML	7527	0.227243	MS-GF+
METPFYGDEALSGLGGGASGSGGSFASPGR	P17535	Genistein_TiO2_1.raw	6442	0.375	SEQUEST
Note: Highlighted PSMs are likely true PSMs with small q-values or PEPs.

## Sheet: ROBO4_Q8WZ75
Table S5B A list of PSMs with peptides from ROBO4 found by individual database search algorithms on TNBC
Sequence	Protein	Spectrum file	Scan number	q-value or PEP	Search engine
GLSSPR	Q9H165; Q8WZ75	Genistein_TiO2_2.raw	1279	0.01276	Mascot
GLSSPR.	Q9H165; Q8WZ75	Genistein_TiO2_2.raw	1279	0.04187	SEQUEST
GLSSPR	Q8WZ75	Genistein_TiO2_2.mzML	1279	0.05939	MS-GF+
LGTAVSR	Q8WZ75	Genistein_Proteome_3.raw	7396	0.1206	SEQUEST
GLSSPR.	Q9H165; Q8WZ75	Genistein_Proteome_6.raw	6734	0.277	SEQUEST
SDEGTYMCVATNSAGHR	Q8WZ75	Genistein_TiO2_3.raw	5237	0.2901	SEQUEST
.STSGSR.	O75132; Q8WZ75	Genistein_TiO2_9.raw	3661	0.4341	SEQUEST
AEKSDEGTYMCVATNSAGHR	Q8WZ75	Genistein_TiO2_10.mzML	8624	0.515838	MS-GF+
Note: Highlighted PSMs are likely true PSMs with small q-values or PEPs.

## Sheet: BRCA2_P51587
Table S5C A list of PSMs with peptides from BRCA2 found by individual database search algorithms on TNBC
Sequence	Protein	Spectrum file	Scan number	q-value or PEP	Search engine
IRESPK.	Q15334; P51587	Genistein_TiO2_6.raw	1848	0.00372	SEQUEST
IRESPK	Q15334; P51587	Genistein_TiO2_6.raw	1848	0.02144	Mascot
TGLAPFVYLSDECYNLLAIK	P51587	Genistein_TiO2_1.raw	3628	0.02447	Mascot
SLRTVKTK	P51587	Genistein_Proteome_3.mzML	8030	0.0392031	MS-GF+
ESYKMSDK	P51587	Genistein_Proteome_1.mzML	4935	0.0435767	MS-GF+
ISANSTRPAR	P51587	Genistein_TiO2_3.raw	674	0.04997	SEQUEST
ESYKMSDK	P51587	Genistein_Proteome_4.mzML	5898	0.0728231	MS-GF+
NNDYMNK	P51587	Genistein_TiO2_7.mzML	5996	0.0773196	MS-GF+
IRESPK	Q15334; P51587	Genistein_TiO2_6.raw	1931	0.08701	Mascot
SVSTPVSAQMTSK	P51587	Genistein_Proteome_2	5588	0.10028	MaxQuant
AGKEEFYRALCDTPGVDPK	P51587	Genistein_Proteome_4	6817	0.103	MaxQuant
MDILSYEETDIVK	P51587	Genistein_Proteome_3.raw	5953	0.1165	SEQUEST
IRESPK.	Q15334; P51587	Genistein_TiO2_6.raw	1931	0.1389	SEQUEST
NVPNSR	P51587	Genistein_Proteome_6.raw	932	0.1443	SEQUEST
SVSTPVSAQMTSK	P51587	Genistein_Proteome_2.raw	5588	0.1549	SEQUEST
SCKGEK	P51587	Genistein_Proteome_1.mzML	1110	0.16039	MS-GF+
YMRVASPSRK	P51587	Genistein_TiO2_9.mzML	7393	0.235444	MS-GF+
VASPSRK	P51587	Genistein_Proteome_5.mzML	940	0.293258	MS-GF+
YMRVASPSRK	P51587	Genistein_TiO2_9.mzML	7455	0.326416	MS-GF+
IRESPK.	Q15334; P51587	Genistein_TiO2_9.raw	7324	0.3338	SEQUEST
EQLTATK	P51587	Genistein_TiO2_10.raw	5084	0.3356	SEQUEST
ALDFLSR	P51587	Genistein_Proteome_6.mzML	1991	0.346436	MS-GF+
ALNNHR	P51587	Genistein_Proteome_2.mzML	2981	0.35597	MS-GF+
STFEVPENQMTILK	P51587	Genistein_TiO2_11.raw	11786	0.3562	SEQUEST
KSVSTPVSAQMTSK	P51587	Genistein_TiO2_12.raw	11110	0.3777	SEQUEST
NVEDQK	P51587	Genistein_TiO2_10.mzML	5999	0.382873	MS-GF+
EEVLAAACHPVQHSKVEYSDTDFQSQK	P51587	Genistein_TiO2_3.raw	6182	0.4085	SEQUEST
KCSRNETCSNNTVISQDLDYK	P51587	Genistein_TiO2_8.mzML	10434	0.424344	MS-GF+
YMRVASPSRK	P51587	Genistein_TiO2_11.mzML	6452	0.499438	MS-GF+
KTNKFIYAIHDETSYK	P51587	Genistein_TiO2_9.mzML	10767	0.636799	MS-GF+
SYFSNHDESLK	P51587	Genistein_TiO2_3.mzML	7500	0.646542	MS-GF+
NNDYMNKWAGLLGPISNHSFGGSFR	P51587	Genistein_TiO2_3.mzML	3753	0.653431	MS-GF+
NVPNSR	P51587	Genistein_Proteome_6	932	0.73535	MaxQuant
Note: Highlighted PSMs are likely true PSMs with small q-values or PEPs.

## Sheet: FANCE_Q9HB96
Table S5D A list of PSMs with peptides from FANCE found by individual database search algorithms on TNBC
Sequence	Protein	Spectrum file	Scan number	q-value or PEP	Search engine
LQQLLK	Q9HB96	Genistein_Proteome_5.mzML	6093	0.0388704	MS-GF+
LGLAMALEPNTTFLR	Q9HB96	Genistein_TiO2_9.raw	12165	0.1132	Mascot
EETFLVLQSLLER	Q9HB96	Genistein_Proteome_4.raw	4633	0.1755	SEQUEST
LGLAMALEPNTTFLR	Q9HB96	Genistein_TiO2_9.raw	12099	0.1798	Mascot
ERPEHKSLESLADGGSASPIK	Q9HB96	Genistein_TiO2_6.raw	8508	0.1979	SEQUEST
GLGVLR	Q9HB96	Genistein_Proteome_6.mzML	4054	0.298284	MS-GF+
GLGVLR	Q9HB96	Genistein_Proteome_6.raw	4054	0.3027	SEQUEST
YTYPVCSALLDPVLQAPGTGPAQTELLCCLVKMESLEPDAQVLMLGQILELPWK	Q9HB96	Genistein_TiO2_6.raw	4573	0.4351	SEQUEST
Note: Highlighted PSMs are likely true PSMs with small q-values or PEPs.
		ÍÍ∑
